# Supplementary material for: Functional Characteristics of Serum Anti-SARS-CoV-2 Antibodies against Delta and Omicron Variants after Vaccination with Sputnik V
Source: Viruses. 2023 Jun 10;15(6):1349. doi: 10.3390/v15061349 (PMC10301317; doi:10.3390/v15061349)
Supplement: Supplementary file 1 [file viruses-15-01349-s001.zip]

Archive with 1 entries (1 files):
- viruses-2418566-supplementary.pdf
